# Supplementary material for: Prenatal stress modulates HPA axis homeostasis of offspring through dentate TERT independently of glucocorticoids receptor
Source: Mol Psychiatry. 2022 Dec 8;28(3):1383–95. doi: 10.1038/s41380-022-01898-9 (PMC10005958; doi:10.1038/s41380-022-01898-9)
Supplement: Supplementary file 11 — Raw Data [file 41380_2022_1898_MOESM11_ESM.zip › Figure 1.xlsx]

## Sheet: Fig.1a
	WT	Tert-/-
	1.13707	1.94675
	1.05772	1.74935
	0.95937	1.69952
	0.845845	1.53411

## Sheet: Fig.1b
	WT	Tert-/-
	0.894302	1.5552
	0.931625	1.64091
	1.01894	1.58498
	1.02926	1.93433
	1.12588	1.55406

## Sheet: Fig.1e
	WT	Tert-/-
	312	581
	375	689
	450	503
	221	622

## Sheet: Fig.1f
		Basical					DEX
	WT	53.24	59.68	77.18	62.55	52.78	18.31	21.73	16.23	24.21	15.33
	Tert-/-	196.47	167.9	174.68	203.63	125.43	153.06	177.28	130.47	198.94	200.15

## Sheet: Fig.1g
		Basical					DEX
	WT	98.03	50.12	74.58	112.45	60.01	17.48	10.49	26.48	22.18	29.87
	Tert-/-	144.89	137.26	197.64	138.28	145.26	136.55	120.17	172.48	130.02	153.1

## Sheet: Fig.1h
	HP	PC	HT	AG
	0.11378	0.208933	-0.0983	0.13728
	0.072	0.02373	-0.0083	0.04632
	-0.11733	-0.17383	0.03728	-0.076353
	-0.18922	-0.03833	0.1673	-0.18932
	0.046338	-0.1839	-0.18933	0.053443

## Sheet: Fig.1i
		HP	PC	HT	AG
		-0.09532	0.138318	0.088129	-0.08497
		0.074895	-0.11034	-0.11765	0.020221
		0.099537	0.028228	-0.02275	-0.03065
		0.021525	0.099563	0.059962	0.087166
		-0.07952	-0.05878	0.042159	0.040029

## Sheet: Fig.1j
		HP	PC	HT	AG
		0.08756	-0.10811	-0.0123	0.162804
		-0.072122	0.0373	-0.13783	0.0632043
		-0.0333	0.123283	0.0723338	-0.0954464
		0.12	-0.045333	0.117533	-0.134393
		0.06338	-0.03339	-0.0938783	-0.0732324

## Sheet: Fig.1k
		HP	PC	HT	AG
		0.092715	-0.17454	0.12709	0.054086
		-0.04522	0.076333	-0.05845	-0.06426
		0.077064	0.094894	0.065591	-0.09602
		-0.06401	0.060391	-0.13134	0.066019
		0.06338	-0.04523	0.085106	0.107606
