# Supplementary material for: Prenatal stress modulates HPA axis homeostasis of offspring through dentate TERT independently of glucocorticoids receptor
Source: Mol Psychiatry. 2022 Dec 8;28(3):1383–95. doi: 10.1038/s41380-022-01898-9 (PMC10005958; doi:10.1038/s41380-022-01898-9)
Supplement: Supplementary file 11 — Raw Data [file 41380_2022_1898_MOESM11_ESM.zip › Figure 2.xlsx]

## Sheet: Fig.2a
WT	Tert-/-	Tert-/-
RV-EGFP	RV-EGFP	RV-TERT-EGFP
1.12519	1.81311	0.971699
0.789319	1.97531	0.862931
1.12271	1.65643	0.942755
0.962784	1.85874	1.07634

## Sheet: Fig.2b
WT	Tert-/-	Tert-/-
RV-EGFP	RV-EGFP	RV-TERT-EGFP
66.22	92.15	133.99
82.1	177.36	65.2
101.19	103.92	91.58
52.9	176.07	137.29
107.18	167.68	99.18
132.65	174.34	78.31
52.78	153.96	121.73
	122.67	116.23

## Sheet: Fig.2c
	RV-EGFP	RV-TERT-EGFP	RV-EGFP	RV-TERT-EGFP
	171.23	97.03	133.4	57.7
	155.49	77.32	167.2	63.12
	198.06	101.98	201.33	39.05
	180.9	122.51	159.28	72
	189.34	136.2	180.46	21.24

## Sheet: Fig.2d
	RV-EGFP	RV-TERT-EGFP	RV-EGFP	RV-TERT-EGFP
	135.6	88.43	140.6	36.2
	122.71	70.09	157.21	42.93
	108.56	65.4	121.5	19.46
	157.3	53.11	133.21	35.95
	112.4	100.3	99.64	50.27

## Sheet: Fig.2e
	RV-EGFP	RV-TERT-EGFP	RV-EGFP	RV-TERT-EGFP
	554	402	622	246
	702	416	602	304
	638	388	566	286
	626	468	644	292
	592	420	594	320

## Sheet: Fig.2f
		0h						0.5h						1h						5h
WT	RV-EGFP	53.44	70.91	43.07	70.84	83.01	56.93	356.28	206.8	360.71	285.19	344.56	371.28	169.43	109.14	196.14	158.76	193.76	65.6	58.15	92.21	53.44	80.26	73.09	86.46
Tert-/-	RV-EGFP	122.37	192.87	160.48	111.55	148.34		789.09	671.33	551.26	451.07	437.22		472.06	302.85	342.47	324.77	331.47		252.67	271.27	276.09	280.84	283.01
Tert-/-	RV-TERT-EGFP	66.48	40.19	113.08	92.378	83.374	89.36	266.32	283.46	332.27	206.94	312.37	320.83	200.03	128.34	154.87	163.28	112.44	160.76	100.086	93.47	48.32	83.26	89.66	72.37

## Sheet: Fig.2g
		GR				MR
		WT	Tert-/-	Tert-/-		WT	Tert-/-	Tert-/-
		RV-EGFP	RV-EGFP	RV-TERT-EGFP		RV-EGFP	RV-EGFP	RV-TERT-EGFP
		1.06793	1.13906	0.953794		0.903989	0.855606	1.20208
		0.826101	0.776908	0.880748		1.12352	1.09325	1.15714
		1.11066	1.0344	1.03756		0.744864	0.826898	0.761415
		0.995312	1.05245	1.21581		1.22763	0.937951	0.748033

## Sheet: Fig.2h
	0h									0.5h										5h
WT	45.3648	68.2013	87.4465	75.7799	52.1824	54.9057	85.4969	111.22		54.0881	54.1572	60.5283	87.8239	80.717	60.5283	93.3585	83.3585			80.0252	71.283	51.4717	99.7736	83.9874	94.9308	69.1446	66.4403
Tert-/-	180.906	166.358	120.283	103.987	179.836	126.755	103.862			216.767	140.591	182.855	170.591	209.208	156.692	211.535	189.774	172.163		134.616	207.824	200.277	230.465	191.157	252.226	213.547	248.39
