# Supplementary material for: Prenatal stress modulates HPA axis homeostasis of offspring through dentate TERT independently of glucocorticoids receptor
Source: Mol Psychiatry. 2022 Dec 8;28(3):1383–95. doi: 10.1038/s41380-022-01898-9 (PMC10005958; doi:10.1038/s41380-022-01898-9)
Supplement: Supplementary file 11 — Raw Data [file 41380_2022_1898_MOESM11_ESM.zip › Figure 3.xlsx]

## Sheet: Fig.3a
shNT	shTERT
127	255
118	240
100	213
88	198
	303
	279

## Sheet: Fig.3b
shNT	shTERT
0.7103	1.58941
1.2028	1.93563
0.936646	1.42075
1.15026	1.39973
	2.35968
	2.66201

## Sheet: Fig.3c
shNT	shTERT
51.976	157.133
60.34	143.753
35.744	146.667
89.836	172.453
	297.52
	283.293

## Sheet: Fig.3d
LV-EGFP	LV-TERT-EGFP
112	55
123	40
99	25
68	52
117	28

## Sheet: Fig.3e
LV-EGFP	LV-TERT-EGFP
1.28563	0.801841
0.822866	0.233025
0.750785	0.65328
1.08492	0.452835
1.0558	0.595239

## Sheet: Fig.3f
LV-EGFP	LV-TERT-EGFP
80.03	55.6
79.28	40.99
93.71	75.85
70.12	52.71
160.4	41.46

## Sheet: Fig.3g
shNT	shTERT
1.06347	1.03438
0.778337	0.786673
0.908555	1.1101
1.24964	0.835027
	1.25377
	1.05201

## Sheet: Fig.3h
LV-EGFP	LV-TERT-EGFP
1.20374	0.772907
0.955663	1.01704
1.0983	1.17299
0.962548	1.25271
0.779745	1.12991

## Sheet: Fig.3i
LV-EGFP	LV-TERTΔ-EGFP
88	76
92	128
104	116
112	90
134	92
78	84

## Sheet: Fig.3j
LV-EGFP	LV-TERTΔ-EGFP
105.6	135.8
88	99.9
121.372	104.32
92.71	71.71
103.46	66.3748
74.5	88

[truncated: 4 more sheets: Fig.3k, Fig.3l, Fig.3m, Fig.3n]
