# Supplementary material for: Prenatal stress modulates HPA axis homeostasis of offspring through dentate TERT independently of glucocorticoids receptor
Source: Mol Psychiatry. 2022 Dec 8;28(3):1383–95. doi: 10.1038/s41380-022-01898-9 (PMC10005958; doi:10.1038/s41380-022-01898-9)
Supplement: Supplementary file 11 — Raw Data [file 41380_2022_1898_MOESM11_ESM.zip › Figure 4.xlsx]

## Sheet: Fig.5a
WT	Tert-/-
0.077	0.013
0.091	0.022
0.08	0.004
0.079	0.002
0.052	0
0.041	0.035
0.099	0.002
0.12	0.04
0.065	0.0001
0.088	0
0.052	0.015
0.11	0.016
0.074	0.033
0.038	0
0.066	0

## Sheet: Fig.5c
	WT								Tert-/-
	AAV-mCherry								AAV-mCherry								AAV-hM3Dq-mCherry
Vehicle	1276	1829	1503	1427	1615	1362	1438	1593	893	738	523	684	794	938	880		654	589	893	601	934	892	775	805
CNO	1107	1482	1380	1794	1622	1323	1497	1355	930	752	688	593	820	792	781	505	2034	1697	2255	2601	2256	2387	1830	2498

## Sheet: Fig.5d
	WT								Tert-/-
	AAV-mCherry								AAV-mCherry								AAV-hM3Dq-mCherry
Vehicle	50.15	36.78	61.23	49.8	55.17	45.28	79.32	74.51	204.88	176.53	152.09	162.17	147.22	130.89	124.51		187.39	158.72	189.2	160.75	175.23	138.04	177.5	126.25
CNO	46.48	56.84	36.39	55.03	68.45	82.01	70.12	59.35	188.76	165.49	132.08	141.11	152.76	179.38	148.83	150.05	20.34	69.92	53.24	46.95	50.21	38.28	60.3	41.29

## Sheet: Fig.5g
	LV-EGFP					LV-TERT-EGFP					LV-EGFP (stress)					LV-TERT-EGFP (stress)
Vehicle	1806	1634	1428	1946	1592	2630	2484	2105	2982	2712	2064	2586	1892	1706	2260	3240	3680	2706	2944	2862
CNO	774	462	128	270	550	460	720	482	204	106	588	480	366	222	308	448	486	302	284	252

## Sheet: Fig.5h
	LV-EGFP					LV-TERT-EGFP					LV-EGFP (stress)					LV-TERT-EGFP (stress)
vehicle	65.13	54.95	77.68	101.06	60.62	34.47	36.98	44.51	20.48	51.62	77.36	76.07	74.34	82.67	82.1	22.9	42.65	39.79	29.06	38.15
CNO	128.94	102.76	155.36	158.39	184.5	132	146	188	110	98	103.92	167.68	153.96	166.22	201.19	107.18	152.78	197.07	176.76	193.76
