# Supplementary material for: Prenatal stress modulates HPA axis homeostasis of offspring through dentate TERT independently of glucocorticoids receptor
Source: Mol Psychiatry. 2022 Dec 8;28(3):1383–95. doi: 10.1038/s41380-022-01898-9 (PMC10005958; doi:10.1038/s41380-022-01898-9)
Supplement: Supplementary file 11 — Raw Data [file 41380_2022_1898_MOESM11_ESM.zip › Figure 5.xlsx]

## Sheet: Fig.4a
TERT/GAPDH	control	PS	PS		GR/GAPDH	control	PS	PS
	Vehicle	Vehicle	Metyrapone			Vehicle	Vehicle	Metyrapone
	0.907186	0.70278	1.2027			1.04618	0.537977	0.7941
	1.11532	0.615209	0.97897			1.08777	0.585873	1.1681
	0.977499	0.431129	0.914334			0.866049	0.542063	1.1105
		0.794052	1.09824				0.745827	0.9542

## Sheet: Fig.5b
TERT/GAPDH	control	PS	PS		GR/GAPDH	control	PS	PS
	Vehicle	Vehicle	Metyrapone			Vehicle	Vehicle	Metyrapone
	1.06105	0.478314	0.941828			1.07776	0.453786	0.963971
	0.863429	0.81544	1.06687			1.0172	0.89241	1.03928
	1.00534	0.793534	1.37402			0.906413	0.745682	0.874105
	1.07019	0.699639				0.998628	0.749764
		0.725251					0.710411

## Sheet: Fig.5c
control	PS	PS
Vehicle	Vehicle	Metyrapone
98.781	139.32	90.38
80.147	151.21	62.29
58.36	210.36	59.18
77.38	173.57
61.21	192.14
	124.09

## Sheet: Fig.5e
Chr 13:73764379				Chr 13:73764526
control	PS	PS		control	PS	PS
Vehicle	Vehicle	Metyrapone		Vehicle	Vehicle	Metyrapone
0	28	11		14	0	12
0	20	0		41	0	20
0	42	12		16	0	13
0	31	10		0	0	21
0	50	12		13	0	12

## Sheet: Fig.5f
	CORT				Vehicle
Control	1.05195	1.03763	0.839482	1.07202	0.968422	1.03306	0.893227	1.10529
pTERT	131.56	110.373	108.356	130.273	117.91	97.7606	101.692	103.147
pTert 379mut	99.2558	131.382	132.758	101.804	108.102	111.024	101.433	88.6777

## Sheet: Fig.5g
AD-GFP	AD-TERT-GFP	AD-TERT 526mut-GFP
0	0.795857	0.425811
0	1.06856	0.571717
0	1.20875	0.350678
0	0.926833	0.515926

## Sheet: Fig.5h
AD-GFP	AD-TERT-GFP	AD-TERT 526mut-GFP
0	35.34	15.13
0	49.47	10.89
0	50.132	8.34
0	38.73	22.378
0	66.46	17.382
0	59.28	12.329

## Sheet: Fig.5hj
TERT/GAPDH
Control	PS	PS
LV-EGFP	LV-EGFP	LV-TERT-EGFP
0.99668	0.479611	0.84213
1.12111	0.594159	1.14426
1.13986	0.371303	1.27723
0.742345	0.644567	1.01488

## Sheet: Fig.5k
GR/GAPDH				MR/GAPDH
Control	PS	PS		Control	PS	PS
LV-EGFP	LV-EGFP	LV-TERT-EGFP		LV-EGFP	LV-EGFP	LV-TERT-EGFP
0.86837	0.577358	0.469862		0.501958	1.15087	0.547214
1.01681	0.382289	0.383833		0.580783	0.983858	0.463085
0.985653	0.539777	0.31602		0.374811	1.05199	0.596034
1.12916	0.516278	0.553476		0.435484	0.813278	0.353758

## Sheet: Fig.5l
Control	PS	PS
LV-EGFP	LV-EGFP	LV-TERT-EGFP
93.852	204.384	85.452
97.764	217.896	116.784
82.272	197.124	89.172
78.336	232.212	76.632

[truncated: 1 more sheets: Fig.5n]
