# Supplementary material for: Prenatal stress modulates HPA axis homeostasis of offspring through dentate TERT independently of glucocorticoids receptor
Source: Mol Psychiatry. 2022 Dec 8;28(3):1383–95. doi: 10.1038/s41380-022-01898-9 (PMC10005958; doi:10.1038/s41380-022-01898-9)
Supplement: Supplementary file 11 — Raw Data [file 41380_2022_1898_MOESM11_ESM.zip › sFigure 2.xlsx]

## Sheet: sFig2b
	WT	Tert-/-
	RV-EGFP	RV-EGFP	RV-TERT-EGFP
	1.25505	0.064535	0.775213
	0.925673	0	0.514153
	1.05314	0	0.618577
	0.654069	0	0.488047
	1.11207	0.008405	0.618577

## Sheet: sFig2c
	LV-EGFP	LV-shTERT-EGFP
	1.25195	0.377736
	1.01858	0.016732
	0.936614	0.184695
	0.865911	0.291847
	0.926951	0.301964

## Sheet: sFig2e
	LV-EGFP	LV-TERT-EGFP
	1.26246	2.03886
	1.07411	1.77925
	0.878112	2.55692
	1.01793	1.83116
	0.76738	3.93136
