# Supplementary material for: Prenatal stress modulates HPA axis homeostasis of offspring through dentate TERT independently of glucocorticoids receptor
Source: Mol Psychiatry. 2022 Dec 8;28(3):1383–95. doi: 10.1038/s41380-022-01898-9 (PMC10005958; doi:10.1038/s41380-022-01898-9)
Supplement: Supplementary file 11 — Raw Data [file 41380_2022_1898_MOESM11_ESM.zip › sFigure 3.xlsx]

## Sheet: sFig.3a
WT	Tert-/-	Tert-/-
RV-EGFP	RV-EGFP	RV-TERT-EGFP
0.839023	1.96928	2.20328
0.814409	2.00234	1.26018
1.19588	1.46365	2.40922
1.15069	1.53567	1.49298

## Sheet: sFig.3b
WT	Tert-/-	Tert-/-
RV-EGFP	RV-EGFP	RV-TERT-EGFP
101.02	199.34	156.83
78.87	183.29	173.25
132.65	204.61	197.26
152.11	162.74	172.33
