# Supplementary material for: Prenatal stress modulates HPA axis homeostasis of offspring through dentate TERT independently of glucocorticoids receptor
Source: Mol Psychiatry. 2022 Dec 8;28(3):1383–95. doi: 10.1038/s41380-022-01898-9 (PMC10005958; doi:10.1038/s41380-022-01898-9)
Supplement: Supplementary file 11 — Raw Data [file 41380_2022_1898_MOESM11_ESM.zip › sFigure 4.xlsx]

## Sheet: sFig 5a
	LV-EGFP	LV-TERT-EGFP
	0.966554	0.777591
	0.770028	1.32326
	1.1396	0.953065
	0.860767	0.988032
	1.26305	1.10961

## Sheet: sFig 5b
	LV-EGFP	LV-TERT-EGFP
	1.25106	0.958212
	1.01013	1.02757
	0.766562	0.787781
	1.01209	0.924066
	0.960155	0.974405

## Sheet: sFig 5c
	Vehicle	AZT
	1.21283	0.987878
	1.02194	0.971046
	0.955921	0.945156
	0.809303	1.3165
		1.07052
