# Supplementary material for: Prenatal stress modulates HPA axis homeostasis of offspring through dentate TERT independently of glucocorticoids receptor
Source: Mol Psychiatry. 2022 Dec 8;28(3):1383–95. doi: 10.1038/s41380-022-01898-9 (PMC10005958; doi:10.1038/s41380-022-01898-9)
Supplement: Supplementary file 11 — Raw Data [file 41380_2022_1898_MOESM11_ESM.zip › sFigure 5.xlsx]

## Sheet: sFig.5a
Vehicle	AZT
0.987749	0.995298
1.19224	0.925507
1.02405	0.712682
0.930113	0.89959
1.02876	0.960566
0.900554	1.04469
0.783458	0.825519
1.25514	0.934948
0.897933	0.750322
0.809539	0.89268

## Sheet: sFig.5b
Vehicle	AZT
118.429	146.442
73.3179	148.578
177.474	155.508
113.346	99.7884
134.16	155.554
158.556	75.2077
140.54	175.845
98.3782	90.8743
80.9037	86.8392
58.5778	77.0127

## Sheet: sFig.5c
Vehicle	AZT
1.14552	0.977363
0.994763	0.789737
0.872875	1.1269
1.01347	1.02849
0.973379	0.576354
1.00218	1.27025
1.00067	0.980664
1.03534	0.960735
0.804805	1.6127
1.157	1.24697

## Sheet: sFig.5d
Vehicle	AZT
0.838201	1.49654
0.883372	1.54542
0.93805	1.77157
1.34038	1.39322
	1.4144

## Sheet: sFig.5e
Vehicle	AZT
75.9	89.52
40.27	163.16
98.25	128.53
30.05	101.9
	147.19

## Sheet: sFig.5f
Vehicle	AZT
1.30438	0.876968
0.941691	0.844987
0.81625	0.795797
0.937675	1.00134
	1.03399
